# Supplementary material for: A barcode of multilocus nuclear DNA identifies genetic relatedness in pre- and post-Artemether/Lumefantrine treated Plasmodium falciparum in Nigeria
Source: BMC Infect Dis. 2018 Aug 13;18:392. doi: 10.1186/s12879-018-3314-3 (PMC6205152; doi:10.1186/s12879-018-3314-3)
Supplement: Supplementary file 2 — Datasheet S1. Allele frequencies at each of the barcodes in the day 0 and day 28 populations. Datasheet S2. Complexity of infection in day 0 and day 28 populations. Datasheet S3. Pairwise sequence comparison of day 0 and day 28 parasite isolates. (ZIP 94 kb) [file 12879_2018_3314_MOESM2_ESM.zip]

Archive with 3 entries (3 files):
- Additional file 2-Datasheet_S1R2.xlsx
- Additional file 2-Datasheet_S3R2.xlsx
- Additional file2 - Datasheet_S2R2.xlsx
