# Supplementary material for: A barcode of multilocus nuclear DNA identifies genetic relatedness in pre- and post-Artemether/Lumefantrine treated Plasmodium falciparum in Nigeria
Source: BMC Infect Dis. 2018 Aug 13;18:392. doi: 10.1186/s12879-018-3314-3 (PMC6205152; doi:10.1186/s12879-018-3314-3)
Supplement: Supplementary file 2 — Datasheet S1. Allele frequencies at each of the barcodes in the day 0 and day 28 populations. Datasheet S2. Complexity of infection in day 0 and day 28 populations. Datasheet S3. Pairwise sequence comparison of day 0 and day 28 parasite isolates. (ZIP 94 kb) [file 12879_2018_3314_MOESM2_ESM.zip › Additional file 2-Datasheet_S1R2.xlsx]

## Sheet: Sheet1
		Frequency
Locus	Allele	Day 0	Day 28
SNP1	1	0.4697	0.7
	2	0.5303	0.3
SNP2	1	0.45455	0.5
	2	0.54545	0.5
SNP3	1	0.51515	0.5
	2	0.48485	0.5
SNP4	1	0.5303	0.9
	2	0.4697	0.1
SNP5	1	0.57576	0.3
	2	0.42424	0.7
SNP6	1	0.54545	0.6
	2	0.45455	0.4
SNP7	1	0.5303	0.6
	2	0.4697	0.4
SNP8	1	0.45455	0.4
	2	0.54545	0.6
SNP9	1	0.51515	0.5
	2	0.48485	0.5
SNP10	1	0.54545	0.6
	2	0.45455	0.4
SNP11	1	0.51515	0.5
	2	0.48485	0.5
SNP12	1	0.42424	0.6
	2	0.57576	0.4
SNP13	1	0.42424	0.6
	2	0.57576	0.4
SNP14	1	0.54545	0.6
	2	0.45455	0.4
SNP15	1	0.36364	0.5
	2	0.63636	0.5
SNP16	1	0.57576	0.5
	2	0.42424	0.5
SNP17	1	0.45455	0.4
	2	0.54545	0.6
SNP18	1	0.51515	0.3
	2	0.48485	0.7
SNP19	1	0.57576	0.8
	2	0.42424	0.2
SNP20	1	0.48485	0.2
	2	0.51515	0.8
SNP21	1	0.37879	0.5
	2	0.62121	0.5
SNP22	1	0.66667	0.3
	2	0.33333	0.7
SNP23	1	0.60606	0.4
	2	0.39394	0.6
SNP24	1	0.48485	0.5
	2	0.51515	0.5
