# Supplementary material for: A barcode of multilocus nuclear DNA identifies genetic relatedness in pre- and post-Artemether/Lumefantrine treated Plasmodium falciparum in Nigeria
Source: BMC Infect Dis. 2018 Aug 13;18:392. doi: 10.1186/s12879-018-3314-3 (PMC6205152; doi:10.1186/s12879-018-3314-3)
Supplement: Supplementary file 2 — Datasheet S1. Allele frequencies at each of the barcodes in the day 0 and day 28 populations. Datasheet S2. Complexity of infection in day 0 and day 28 populations. Datasheet S3. Pairwise sequence comparison of day 0 and day 28 parasite isolates. (ZIP 94 kb) [file 12879_2018_3314_MOESM2_ESM.zip › Additional file 2-Datasheet_S3R2.xlsx]

## Sheet: Sheet1
Sample ID	SNP A1	SNP A2	SNP B1	SNP B2	SNP B3	SNP A3	SNP A4	SNP A5	SNP B5	SNP B4	SNP A6	SNP B6	SNP A7	SNP B7	SNP A8	SNP B8	SNP A9	SNP B9	SNP A10	SNP B10	SNP A11	SNP B11	SNP A12	SNP B12
IJD 254	C	C	G	C	C	C	G	A	C	G	T	G	C	N	C	C	N	N	N	G	A	T	T	T
IJD 254	N	T	N	X	X	X	G	X	C	G	N	G	C	A	N	A	T	T	A	A	A	N	N	N
IJD 203	C	T	N	T	C	C	G	A	C	G	T	G	C	A	C	A	T	T	N	G	A	T	T	T
IJD 203	C	X	N	X	G	G	G	A	C	G	N	G	C	A	C	A	T	T	A	G	A	X	X	X
IJD 095	N	N	X	T	G	G	G	A	C	G	N	G	C	A	C	C	N	A	A	A	A	T	T	T
IJD 095	C	X	N	C	G	G	G	X	C	G	C	N	C	N	C	A	T	N	C	G	A	N	N	N
IJD 244	C	C	A	X	X	X	G	A	C	G	T	G	C	N	C	A	N	T	A	N	A	N	N	N
IJD 244	N	X	N	X	G	G	G	T	X	G	C	X	C	A	X	A	T	X	C	X	A	T	T	T
IJD 393	T	C	G	T	G	C	G	T	N	G	C	G	X	X	C	C	C	A	C	N	A	T	T	T
IJD 393	C	T	N	C	G	C	G	T	N	G	C	A	C	A	A	A	T	T	N	A	A	C	G	G
AJ 008	C	C	G	T	G	G	G	A	C	G	C	G	C	A	A	A	T	T	A	G	A	T	T	T
AJ 008	C	N	N	X	C	C	G	A	C	G	T	G	X	A	C	C	N	A	A	G	A	T	T	T
IJD 253	N	T	G	X	G	G	G	T	C	G	C	A	C	A	X	A	T	N	N	G	A	C	G	G
IJD 253	C	T	G	T	C	C	G	X	C	G	X	A	C	A	A	A	T	N	C	A	A	C	G	G
AGB 002	N	X	N	X	G	G	G	X	C	G	N	A	C	A	A	A	T	T	X	A	A	C	G	G
AGB 002	N	X	G	X	G	G	G	X	C	G	C	A	C	N	A	A	T	T	X	A	X	N	N	N
	C	C	G	T	G	G	G	A	C	G	T	G	C	A	C	C	T	T	A	G	A	T	T	T
