# Supplementary material for: A barcode of multilocus nuclear DNA identifies genetic relatedness in pre- and post-Artemether/Lumefantrine treated Plasmodium falciparum in Nigeria
Source: BMC Infect Dis. 2018 Aug 13;18:392. doi: 10.1186/s12879-018-3314-3 (PMC6205152; doi:10.1186/s12879-018-3314-3)
Supplement: Supplementary file 2 — Datasheet S1. Allele frequencies at each of the barcodes in the day 0 and day 28 populations. Datasheet S2. Complexity of infection in day 0 and day 28 populations. Datasheet S3. Pairwise sequence comparison of day 0 and day 28 parasite isolates. (ZIP 94 kb) [file 12879_2018_3314_MOESM2_ESM.zip › Additional file2 - Datasheet_S2R2.xlsx]

## Sheet: Sheet1
Barcode	COI
NTNXGGGANGNGCACCTTNNATTT	2	Day 0
NNXTGGGACGNGCACCNAAAATTT	2
CCGTGGGACGNGCACCCANGATTT	1
CCGTGGGACGNGCACCNAANANNN	2
NCXTNNGACGXGCACATTNNATTT	2
CTXTGGGACGTGCACATTANATTT	1
TXNXGGGNXGCACXAATTXAANNN	2
CTNTCCGACGTGCACATTNGATTT	1
CCNTCCGACGTGCACNTAANANNN	2
CNNXGGGACGNGCACCTTNNATTT	2
NCNXGGGACGCGCACNTNAGATTT	2
CNNXGGGACGNGCACCTAANATTT	2
NXNTGGGTCGCGCNXATTCAACGG	1
CCGTGGGACGTGCACCNANGATTT	1
CNNXGGGACGNGCANCTANGATTT	2
TNAXCCGXCGNXCAAATTCAATTT	1
TNATCCGACGXACAXATTCXAXXX	1
CCGXCCGACGTGCACCCANGATTT	1
CTANCCGACGTGCANCCANGATTT	1
CCNXCCGACGTGCACATTAGXTTT	1
CCGXCCGAXGNGCACCNANGATTT	1
NTGTGGAANGTGCACNTNAGANNN	2
CCGTGGGACGCGCAAATTAGATTT	1
NCNTGGGACGTGCACATTCAAXXX	1
CNGXGGGACGNGCACCNTNNATTT	2
CTGXCCGACGTGCACCNANGATTT	1
NXACCCGTCGXAXAAATTAAAXXX	1
NCNTCCGNCGNGCACATNXGXTTT	2
TXATGGGXCGTATAAATANXAXXX	1
CCNTGGGANGTGCACNTTANATTT	2
CTNTCCGACGNGCACCNAANANNN	2
NCNNGGGACGTGCACNTACGATTT	2
CCNTGGGACGTGCACNTTAGATTT	1
CTGTGGGACGTGCACCNAANATTT	1
CTNTGGGACGCGCACNTAANATTT	1
CCGCCCGACGTGCNCCNNNGATTT	2
CNGTCCGATGNGCACCTNAGATTT	1
CNGXCCGACGTGCACNTTAGATTT	1
CTGCCCGACGXGCACNNANGATTT	1
CCNTCCGNCGNGCAAATNANANNN	2
CTNXGGGACGNGCACXCAAGATTT	1
NTNXGGGACGNGCACNNANGATTT	2
NXGCGGGTNGXACAAATTANAXXX	2
CTGCCCGACGNGCACCNNANATTT	2
TXGXCCGXCGCACAAATTCNATTT	1
TXGXCCGTCGCACAAATTCNAXXX	1
CTGXGGGACGTACACCCTNGATTT	1
CTGNCCGANGTGCACCCANGATTT	1
CCNTCCGACGTGXXCNTANGATTT	1
NXNXGGGXCGNACAAATTXAACGG	1
NTNTGGGTCGCNCNCATTNGATTT	2
NTXTCCGANGNGCACNTTANATTT	2
CCNTCCGACGNGCNCCNAAGATTT	2
CXGTGGGTCGCACAXATNCXAXXX	1
TXXXNNGXCGCACAAATTCXATTT	1
CTGXCCGACGNGCACCNANNANNN	2
TCGTGCGTNGCGXXCCCACNATTT	1
CNNXGGGACGNGCACNTTAGANNN	2
CNGXGGGACGTGCACATNANATTT	1
CXNTGGGACGNGCACNTTAGANNN	2
NXGXGGGTCGNACNAATTCAACGG	1
NXNXNNGNCGNGCAAANTXXATTT	2
CTGXGGGACGTGTACCNANGATTT	1
NNNXGGGXCGNACNAATNCAACGG	2
NTNXXXGXCGNGCANATTAAANNN	2	Day 28
CXNXGGGACGNGCACATTAGAXXX	1
CXNCGGGXCGCNCNCATNCGANNN	2
CCAXXXGACGTGCNCANTANANNN	2
NXNXGGGTXGCXCAXATXCXATTT	1
CTNCGCGTNGCACAAATTNAACGG	1
CNNXCCGACGTGXACCNAAGATTT	1
NTGXGGGTCGCACAXATNNGACGG	1
CTGTCCGXCGXACAAATNCAACGG	1
NXGXGGGXCGCACNAATTXAXNNN	2
